# Supplementary material for: Genetic Improvement and Functional Characterization of AAP1 Gene for Enhancing Nitrogen Use Efficiency in Maize
Source: Plants (Basel). 2025 Jul 21;14(14):2242. doi: 10.3390/plants14142242 (PMC12298070; doi:10.3390/plants14142242)
Supplement: Supplementary file 1 [file plants-14-02242-s001.zip]

Archive with 1 entries (1 files):
- plants-3710585-supplementary.pdf
